# Supplementary material for: Structure, Martensitic Transformation, and Damping Properties of Functionally Graded NiTi Shape Memory Alloys Fabricated by Laser Powder Bed Fusion
Source: Materials (Basel). 2022 Jul 21;15(14):5073. doi: 10.3390/ma15145073 (PMC9319330; doi:10.3390/ma15145073)
Supplement: Supplementary file 1 [file materials-15-05073-s001.zip]

Archive with 1 entries (1 files):
- materials-1770789-supplementary.pdf
